# Supplementary material for: Developing an Updated Strategy for Estimating the Free-Energy Parameters in RNA Duplexes
Source: Int J Mol Sci. 2021 Sep 8;22(18):9708. doi: 10.3390/ijms22189708 (PMC8467000; doi:10.3390/ijms22189708)
Supplement: Supplementary file 1 [file ijms-22-09708-s001.zip]

Archive with 1 entries (1 files):
- ijms-1343883-supplementary.pdf
